# Supplementary material for: Evaluation of Multidrug Resistance of Salmonella Isolated from Pork Meat Obtained from Traditional Slaughter Systems in Romania
Source: Microorganisms. 2024 Oct 30;12(11):2196. doi: 10.3390/microorganisms12112196 (PMC11596094; doi:10.3390/microorganisms12112196)
Supplement: Supplementary file 1 [file microorganisms-12-02196-s001.zip]

Archive with 1 entries (1 files):
- microorganisms-3238110-supplementary.pdf
